# Supplementary material for: Analysis of the Peritumoral Tissue Unveils Cellular Changes Associated with a High Risk of Recurrence
Source: Cancers (Basel). 2023 Jun 30;15(13):3450. doi: 10.3390/cancers15133450 (PMC10340275; doi:10.3390/cancers15133450)
Supplement: Supplementary file 1 [file cancers-15-03450-s001.zip]

Archive with 1 entries (1 files):
- cancers-2425310-supplementary.pdf
